# Supplementary material for: C-Reactive Protein Levels and Risk of Cardiovascular Diseases: A Two-Sample Bidirectional Mendelian Randomization Study
Source: Int J Mol Sci. 2023 May 23;24(11):9129. doi: 10.3390/ijms24119129 (PMC10252732; doi:10.3390/ijms24119129)
Supplement: Supplementary file 1 [file ijms-24-09129-s001.zip]

Archive with 2 entries (2 files):
- ijms-2194936-supplementary table.xlsx
- ijms-2194936-supplementary.docx
