# Supplementary material for: C-Reactive Protein Levels and Risk of Cardiovascular Diseases: A Two-Sample Bidirectional Mendelian Randomization Study
Source: Int J Mol Sci. 2023 May 23;24(11):9129. doi: 10.3390/ijms24119129 (PMC10252732; doi:10.3390/ijms24119129)
Supplement: Supplementary file 1 [file ijms-24-09129-s001.zip › ijms-2194936-supplementary table.xlsx]

## Sheet: ST1
ST1. Publicly available MR Base GWAS catalog used for bidirectional Two-sample Mendelian randomization study
Initial MR analysis
Exposure	Data source	ID*	Number of Cases/Controls	Sex	Year	Population
C-reactive protein	UK Biobank	ukb-d-30710_irnt	343524/469768	Males and Females	2018	European
Outcome	Data source	ID*	Number of Cases/Controls	Sex	Year	Population
Hypertensive Heart Diseases	FinnGen	finn-b-I9_HYPTENSHD	3938/162837	Males and Females	2021	European
Atherosclerosis	FinnGen	finn-b-I9_ATHSCLE_EXNONE	6599/212193	Males and Females	2021	European
Heart Failure	FinnGen	finn-b-I9_HEARTFAIL_EXNONE	13087/205705	Males and Females	2021	European
Coronary Artery Disease	EBI GWAS	ebi-a-GCST003116	42096/361	Males and Females	2015	European
Myocardial Infarction	FinnGen	finn-b-I9_MI_STRICT_EXNONE	11622/207170	Males and Females	2021	European
Reverse causation MR analysis
Exposure	Data source	ID*	Number of Cases/Controls	Sex	Year	Population
Hypertensive Heart Diseases	FinnGen	finn-b-I9_HYPTENSHD	3938/162837	Males and Females	2021	European
Atherosclerosis	FinnGen	finn-b-I9_ATHSCLE_EXNONE	6599/212193	Males and Females	2021	European
Heart Failure	FinnGen	finn-b-I9_HEARTFAIL_EXNONE	13087/205705	Males and Females	2021	European
Coronary Artery Disease	EBI GWAS	ebi-a-GCST003116	42096/361	Males and Females	2015	European
Myocardial Infarction	FinnGen	finn-b-I9_MI_STRICT_EXNONE	11622/207170	Males and Females	2021	European
Outcome	Data source	ID*	Number of Cases/Controls	Sex	Year	Population
C-reactive protein	UK Biobank	ukb-d-30710_irnt	486317/469768	Males and Females	2018	European
*MR Base GWAS Catalog accession number

## Sheet: ST2
ST2. MR Base GWAS catalog used for Multivariable Mendelian randomization (MVMR) between C-reactive protein and Hypertensive Heart Disease outcome
Individual risk factors
Exposure	Effect of CRP estimate adjusted for	Data source	ID*	Year	Population
CRP	unadjusted estimate	UK Biobank	ukb-d-30710_irnt	2018	European
BMI	BMI	UK Biobank	ukb-a-248	2017	European
Hypertension	Hypertension	UK Biobank	ukb-a-531	2017	European
CKD	CKD	EBI GWAS	ebi-a-GCST003374	2016	European
RF	RF	UK Biobank	ukb-a-573	2017	European
T2D	T2D	UK Biobank	ukb-a-306	2017	European
Combination of risk factors
Exposure	Effect of CRP estimate adjusted for	Data source	ID*	Year	Population
T2D, BMI	T2D (adjBMI)	EBI GWAS	ebi-a-GCST007518	2018	European
T2D, BMI, hypertension	T2D, BMI, hypertension	UK Biobank	ukb-a-306, ukb-a-248, ukb-a-531	-	European
T2D, BMI, hypertension, CKD	T2D, BMI, hypertension, CKD	UK Biobank, EBI GWAS	ukb-a-306, ukb-a-248, ukb-a-531, ebi-a-GCST003374	-	European
Outcome	Data source	ID*
Hypertensive Heart Diseases	FinnGen	finn-b-I9_HYPTENSHD
Abbreviations: C-reactive protein - CRP; Body Mass Index - BMI; Chronic Kidney Disease - CKD; Renal Failure - RF;
Type 2 Diabetes - T2D; Type 2 Diabetes adjusted for Body Mass Index - T2D (adjBMI)
*MR Base GWAS Catalog accession number

## Sheet: ST3
ST3. Associations of the C-reactive protein-associated variants with potential confounders or outcomes at a genome-wide significance threshold (P< 5E-08)
SNP	Pos (hg19)	A1	A2	Traits*
rs429358	chr19:45411941	C	T	MI, CAD, Alzheimers disease, cholesterol, apolipoprotein, low density lipoprotein, Waist circumference, HDL cholesterol, BMI, T2D, weight, chronic ischemic heart disease, platelet count
rs7551731	chr1:159694779	C	T	-
rs7970695	chr12:121423376	A	G	CAD, gamma glutamyl transferase, plateletcrit, self-reported high cholesterol, platelet count, cholelithiasis, comparative height size at age 10, treatment with cholesterol lowering medication,
rs2154384	chr1:66108517	T	C	granulocyte count, sum neutrophil eosinophil counts, sum basophil eosinophil counts, neutrophil count, myeloid white cell count, white blood cell count, granulocyte percentage of myeloid white cells, mean corpuscular hemoglobin, neutrophil percentage of white cells, mean corpuscular volume, monocyte percentage of white cells, lymphocytel percentage of white cells,
rs12133641	chr1:154428283	A	G	CAD, Hayfever, allergic rhinitis or eczema, no blood clot, bronchitis, emphysema, asthma, or allergy diagnosed by doctor, abdominal aortic aneurysm, allergic disease, monocyte percentage of white cells, rheumatoid arthritis, itch intensity from mosquito bite, self-reported eczema or dermatitis
rs1260326	chr2:27730940	C	T	CKD, T2D, Triglyceride levels, Triglycerides, blood metabolite ratios, IFT172 gene expression in human omental fat, plasma lactate levels, trunk predicted mass, urate levels, serum urate, cholesterol, fasting blood glucose, fasting glucose, serum urate, alcohol intake frequency, basal metabolic rate, monocyte percentage of white cells, lipid metabolism phenotypes, VLDL cholesterol, self-reported …
rs17616063	chr16:51436882	A	G	-
rs7012637	chr8:9173209	A	G	BMI, Self-reported high cholesterol
rs4656849	-	-	-	-
rs6734238	chr2:113841030	A	G	Fibrinogen levels, Sum neutrophil eosinophil counts, Granulocyte count, neutrophil count, sum basophil neutrophil counts, myeloid white cell count, white blood cell count, Neutrophil percentage of white cells, total cholesterol levels, Lymphocyte percentage of white cells
rs1889316	-	-	-	-
rs56015600	chr1:247601886	A	G	Neutrophil count, Sum neutrophil eosinophil counts, sum basophil neutrophil counts, myeloid white cell count, Granulocyte count, white blood cell count, , platelet count, plateletcrit, Neutrophil percentage of white cells
rs1800961	chr20:43042364	C	T	FVII, High density lipoprotein, HDL cholesterol, cholesterol, LDL cholesterol, neutrophil count, granulocyte count, Sum neutrophil eosinophil counts, sum basophil neutrophil counts, Neutrophil percentage of white cells, fibrinogen levels, hematocrit, low density lipoprotein, myeloid white cell count, Diabetes diagnosed by doctor, Self-reported cholelithiasis or gall stones, Hemoglobin concentrati…
rs728538	chr16:51205819	G	T	-
rs2239222	-	-	-	-
rs6519133	chr22:39096602	C	T	pulse rate
rs1490384	chr6:126851160	C	T	Type II diabetes adjusted for BMI, height, Basal metabolic rate, Age at menarche, hematocrit, Body fat percentage, weight, Hip circumference adjusted for BMI
rs35371668	chr6:32561638	T	C	BMI, Insulin-dependent diabetes mellitus, Self-reported rheumatoid arthritis, Self-reported asthma, Asthma, Started insulin within one year diagnosis of diabetes, Self-reported malabsorption or coeliac disease, Self-reported hypothyroidism or myxoedema, Ulcerative colitis, Inflammatory bowel disease, White blood cell count, Sum neutrophil eosinophil counts, Self-reported type 1 diabetes, Granuloc…
rs149624078	-	-	-	-
rs11265157	-	-	-	-
rs28929474	chr14:94844947	T	C	CAD, Height, Self-reported cholelithiasis or gall stones, Antineutrophil cytoplasmic antibody associated vasculitis, emphysema, Alanine transaminase levels, Basal metabolic rate
rs2836881	chr21:40466299	G	T	Inflammatory bowel disease, Ulcerative colitis, Primary sclerosing cholangitis, Neutrophil count, Sum basophil neutrophil counts, Hemoglobin concentration, Granulocyte count, Granulocyte percentage of myeloid white cells
rs469802	-	-	-	-
rs2393794	chr12:121378976	T	C	Mean corpuscular volume
rs75460349	chr1:27180088	A	C	Plateletcrit, Platelet count
rs6486122	chr11:13361524	C	T	BMI, Plasminogen activator inhibitor 1 PAI 1 concentration
rs12944581	-	-	-	-
rs12231235	-	-	-	-
rs115785198	chr19:45249509	C	T	Self-reported high cholesterol, Low density lipoprotein, Alzheimers disease, Immature fraction of reticulocytes,
rs3768321	chr1:40035928	G	T	T2D, Waist circumference, Red cell distribution width, Basal metabolic rate, weight, pulse rate
rs7828742	chr8:116960729	A	G	-
rs635634	chr9:136155000	T	C	MI, CAD, T2D, Ischemic stroke, Hemoglobin concentration, Alkaline phosphatase, hematocrit, Red blood cell count, Low density lipoprotein, LDL cholesterol, cholesterol, Phlebitis and thrombophlebitis, venous thrombosis, pulmonary embolism, monocyte count, myeloid white cell count, white blood cell count, granulocyte count, sum neutrophil eosinophil counts, neutrophil count, Diastolic blood pressur…
rs1037170	chr17:72702914	C	T	Monocyte count, myeloid white cell count, white blood cell count, granulocyte count, plasma fibrinogen,
rs2246833	chr10:91005854	C	T	CAD, MI, LIPA transcript levels, Sum neutrophil eosinophil counts, neutrophil count, Myeloid white cell count, Sum basophil neutrophil counts, granulocyte count
rs55855238	-	-	-	-
rs204914	-	-	-	-
rs150844304	chr15:43726625	A	C	Plateletcrit, platelet count, triglycerides, hemoglobin concentration, Monocyte percentage of white cells, hematocrit,
rs10769254	chr11:47362465	C	G	High density lipoprotein, Vascular or heart problems diagnosed by doctor: high blood pressure, Self-reported hypertension, HDL cholesterol, Systolic blood pressure, lymphocyte count, height, Heel bone mineral density
rs35511257	chr6:32545392	C	G	Self-reported rheumatoid arthritis, Self-reported asthma, Self-reported malabsorption or coeliac disease, asthma, Self-reported hypothyroidism or myxoedema, Intestinal malabsorption, Self-reported multiple sclerosis
rs13242809	chr7:22746564	A	T	Lymphocyte count, white blood cell count
rs62217799	chr20:62347191	G	T	Lymphocyte percentage of white cells
rs17138478	-	-	-	-
rs185320691	chr6:32490292	C	G	Self-reported rheumatoid arthritis, Self-reported asthma, Self-reported malabsorption or coeliac disease, asthma, Self-reported hypothyroidism or myxoedema, Intestinal malabsorption
rs4655802	-	-	-	-
rs2395470	chr6:31235261	A	G	Lymphocyte count, white blood cell count, myeloid white cell count, granulocyte count, Sum neutrophil eosinophil counts, Sum basophil neutrophil counts, neutrophil count, monocyte count, lymphocyte percentage of white cells, Sum eosinophil basophil counts, plateletcrit, eosinophil count
rs61542988	chr7:22882291	C	T	Fibrinogen levels
rs1441171	-	-	-	-
rs11777625	-	-	-	-
rs141783576	chr6:127439897	C	G	Hemoglobin concentration
rs687339	chr3:135932359	C	T	CAD, BMI, Waist circumference, High density lipoprotein, Triglyceride levels, plasma fibrinogen, height
rs2847289	-	-	-	-
rs73001065	chr19:19460541	C	G	T2D, Total cholesterol, triglycerides, low density lipoprotein, LDL cholesterol, height, plateletcrit, Lymphocyte percentage of white cells
rs112875651	chr8:126506694	A	G	CAD, Weight, Self-reported high cholesterol, LDL cholesterol, basal metabolic rate, hip circumference, height, triglycerides,
rs12496226	chr3:49734040	G	T	BMI, weight, waist circumference, Diastolic blood pressure, Inflammatory bowel disease, Crohns disease, Pulse rate, whole body fat mass, body fat percentage,
rs2161037	-	-	-	-
rs2700938	chr7:36085142	C	T	Platelet count, white blood cell count, neutrophil count, Sum basophil neutrophil counts, plateletcrit
rs7846549	-	-	-	-
rs714052	chr7:72864869	G	A	Triglycerides, High density lipoprotein, VLDL cholesterol total lipoprotein fraction concentration, Self-reported gout, basal metabolic rate, Monocyte percentage of white cells, serum urate, HDL cholesterol, Granulocyte percentage of myeloid white cells
rs7357754	chr9:92207308	A	G	BMI, Waist circumference
rs12300845	-	-	-	-
rs77704739	-	-	-	-
rs8178824	chr17:64224775	T	C	Plateletcrit, platelet count
rs9638882	-	-	-	-
rs11118625	chr1:221103388	A	G	Granulocyte percentage of myeloid white cells, Monocyte percentage of white cells
rs28429148	chr16:53798319	A	G	BMI, T2D
rs6961634	chr7:99181839	A	G	BMI, waist circumference, height, Dihydroepiandrosterone sulphate, Serum dehydroepiandrosterone sulphate DHEAS, body fat percentage, pulse rate
rs1800693	chr12:6440009	T	C	Primary biliary cirrhosis, Multiple sclerosis, Selective immunoglobulin A deficiency IgAD, monocyte count, Liver cirrhosis biliary
rs11605427	chr11:59928672	C	G	Alzheimers disease, Heel bone mineral density
rs340023	-	-	-	-
rs9604045	-	-	-	-
rs1933736	-	-	-	-
rs704017	chr10:80819132	A	G	Colorectal cancer
rs34139656	chr16:88534923	A	G	Basophil count, Basophil percentage of white cells, Basophil percentage of granulocytes
rs8060025	chr16:27327214	G	T	Eosinophil count, Eosinophil percentage of white cells
rs11145763	chr9:139263596	A	C	Inflammatory bowel disease, Crohns disease, height, Ulcerative colitis, granulocyte count, Sum neutrophil eosinophil counts, Sum basophil neutrophil counts, neutrophil count, Myeloid white cell count, Granulocyte percentage of myeloid white cells, White blood cell count
rs9738365	-	-	-	-
rs2049045	chr11:27694241	C	G	BMI, Weight, hip circumference, waist circumference, Basal metabolic rate
rs7084062	-	-	-	-
rs6920220	chr6:138006504	A	G	Ulcerative colitis, Inflammatory bowel disease, Rheumatoid arthritis, Self-reported malabsorption or coeliac disease, Lymphocyte percentage of white cells, Neutrophil percentage of white cells
rs4764939	-	-	-	-
rs519790	chr11:72504141	G	C	log Proinsulin
rs6905544	chr6:98411631	A	G	BMI, Body fat percentage, Weight, waist circumference
rs34298354	-	-	-	-
rs3935032	chr1:1564194	C	T	BMI, Waist circumference, Body fat percentage, weight
rs1905505	chr3:170695426	G	A	BMI, Waist circumference, weight, hip circumference,
rs2250010	-	-	-	-
rs73656635	-	-	-	-
rs799260	-	-	-	-
rs185575165	-	-	-	-
rs4704093	chr5:72976175	G	T	-
rs1476698	chr2:242296449	G	A	Fibrinogen levels
rs1800919	-	-	-	-
rs17652767	-	-	-	-
rs2161374	-	-	-	-
rs112303588	-	-	-	-
rs17781691	chr14:73366493	A	G	-
rs7311631	chr12:90429028	A	G	Diastolic blood pressure, Vascular or heart problems diagnosed by doctor: high blood pressure, Heel bone mineral density,
rs12540285	chr7:150312474	A	G	Neutrophil percentage of white cells, Lymphocyte percentage of white cells, lymphocyte count
rs1545536	-	-	-	-
rs4018180	chr16:2169458	A	G	-
rs10760691	-	-	-	-
rs4790286	chr17:1652483	A	T	-
rs1985157	chr19:18513594	C	T	Granulocyte percentage of myeloid white cells, Monocyte percentage of white cells, Neutrophil percentage of white cells, Sum basophil neutrophil counts, Neutrophil count, monocyte count, granulocyte count, Sum neutrophil eosinophil counts
rs6792725	-	-	-	-
rs1348675	chr13:58712638	G	A	-
rs4609871	chr16:29932064	T	C	BMI, Basal metabolic rate, weight, Waist circumference, hip circumference, Body fat percentage, height, Schizophrenia, Eosinophil count
rs12132412	chr1:21820042	A	G	Alkaline phosphatase
rs79225028	chr12:120869983	C	G	Reticulocyte count
rs2050392	chr10:30691503	G	A	Inflammatory bowel disease
rs7652415	chr3:9505238	C	T	Waist circumference
rs1883711	chr20:39179822	C	G	Hip circumference, LDL cholesterol
rs2110944	chr2:37090233	T	C	-
rs72694393	-	-	-	-
rs6083801	chr20:25307574	C	T	Body fat percentage, weight
rs57014345	-	-	-	-
rs11850396	-	-	-	-
rs7956514	chr12:12879254	G	T	Height, Lymphocyte count, Basal metabolic rate
rs12941913	chr17:1346417	C	T	Myeloid white cell count
rs762360	-	-	-	-
rs60987662	chr7:101844851	A	G	-
rs653170	chr1:112328245	C	T	BMI, Weight, Waist circumference
rs142296998	chr20:60888267	A	G	-
rs10175899	-	-	-	-
rs6012927	chr20:49036638	A	G	Monocyte percentage of white cells, Granulocyte percentage of myeloid white cells, monocyte count
rs11577023	chr1:222061973	C	T	-
rs7563362	chr2:620297	A	G	BMI, Basal metabolic rate, weight, Hip circumference, Body fat percentage
rs10831676	chr11:11820449	A	C	-
rs13013	chr10:75562161	C	A	Pulse rate
rs73137144	chr7:74073590	A	G	Self-reported hypertension
rs6686095	-	-	-	-
rs3746778	-	-	-	-
rs117211511	chr12:121701433	A	G	-
rs1223801	-	-	-	-
rs13062093	chr3:35667057	G	T	BMI, Waist circumference, Body fat percentage, weight
rs1800973	chr12:69744014	A	C	Monocyte count, Monocyte percentage of white cells, Granulocyte percentage of myeloid white cells
rs28472312	chr16:28826049	C	T	BMI, weight, Hip circumference, Body fat percentage, waist circumference
rs12992995	chr2:175197545	A	C	BMI, weight, Hip circumference, Waist circumference
rs62104180	chr2:466003	A	G	BMI, weight, Basal metabolic rate, Hip circumference, Body fat percentage
rs114414824	-	-	-	-
rs12516176	-	-	-	-
rs11693537	-	-	-	-
rs11708067	chr3:123065778	A	G	BMI, T2D, Fasting blood glucose, Fasting glucose, Glycated hemoglobin levels, height, HbA1c, HOMA B, Glucose transporter type 2, T2D adjusted for BMI
rs76040012	chr2:59150981	C	T	-
rs2030291	chr11:16251251	T	A	Vascular or heart problems diagnosed by doctor: high blood pressure
rs2166625	-	-	-	-
rs75064168	-	-	-	-
rs4006577	-	-	-	-
rs72636674	chr4:67998903	C	G	-
rs17308476	chr2:174868755	C	T	Sitting height
rs7833554	-	-	-	-
rs7250946	-	-	-	-
rs1580300	-	-	-	-
rs9838974	chr3:136987413	A	G	-
rs2432195	chr5:56120413	C	T	Height
rs12620844	chr2:232324510	C	T	Height
rs654912	-	-	-	-
rs4148155	chr4:89054667	G	A	Self-reported gout, serum urate, gout, uric acid
rs3125326	chr10:63053788	A	C	-
rs7317323	chr13:42957489	C	T	Heel bone mineral density
rs12992747	chr2:178190491	A	C	-
rs1859726	chr1:44396215	C	T	-
rs889745	-	-	-	-
rs9964912	-	-	-	-
rs150649461	chr1:92925654	C	G	Monocyte count, Monocyte percentage of white cells, Granulocyte percentage of myeloid white cells, Lymphocyte percentage of white cells, Myeloid white cell count
rs34761529	chr1:22681214	C	T	Heel bone mineral density, Ulcerative colitis, Inflammatory bowel disease
rs11617494	-	-	-	-
rs2608101	-	-	-	-
rs80292319	chr15:76508632	C	T	-
rs141179989	-	-	-	-
rs6845703	chr4:45134713	A	G	Height, Body fat percentage
rs35816944	chr16:1828030	G	A	Height, Basal metabolic rate
rs2172131	chr10:133978962	T	C	BMI, Whole body fat mass, Body fat percentage, Waist circumference, weight, Hip circumference
rs7537072	chr1:21434533	C	T	Height
rs172305	chr5:107316915	G	A	-
rs62618693	chr11:32956492	T	C	-
rs2011689	chr8:64341554	G	A	-
rs746839	chr8:142617261	C	G	BMI, Alcohol intake frequency, Waist circumference, weight
rs7485554	-	-	-	-
rs62129471	chr19:1950864	A	G	BMI
*Highlighted SNPs were excluded from the MR analysis in Approach2
